# Supplementary material for: Which Extraction Solvents and Methods Are More Effective in Terms of Chemical Composition and Biological Activity of Alcea fasciculiflora from Turkey?
Source: Molecules. 2022 Aug 6;27(15):5011. doi: 10.3390/molecules27155011 (PMC9370370; doi:10.3390/molecules27155011)
Supplement: Supplementary file 1 [file molecules-27-05011-s001.zip]

Archive with 1 entries (1 files):
- molecules-1851014-supplementary.pdf
